# Supplementary material for: Embryonic exposure to environmental factors drives transmitter switching in the neonatal mouse cortex causing autistic-like adult behavior
Source: Proc Natl Acad Sci U S A. 2024 Aug 23;121(35):e2406928121. doi: 10.1073/pnas.2406928121 (PMC11363343; doi:10.1073/pnas.2406928121)
Supplement: Supplementary file 2 — Dataset S01 (XLSX) [file pnas.2406928121.sd01.xlsx]

## Sheet: Sheet1
	Dataset S1: Statistical analysis compilation. Data were compared using ANOVA followed by a multiple comparison test. Numbers of mice (n) for each experiment are indicated. Multiple comparison test outcomes are only indicated for significantly different groups.
	One-way ANOVA followed by Dunnett's multiple comparison test
	Fig.
	Fig 1E	one-way ANOVA comparing GAD67+ cells in P10 Saline, VPA and Poly I:C conditions n=6 mice/ group						F2,15=90.43; ****p<0.0001; Saline vs VPA ****p<0.0001, Saline vs Poly I:C ****p<0.0001
	Fig 1F	one-way ANOVA comparing GABA+ cells in P10 Saline, VPA and Poly I:C conditions n=5 mice/ group						F2,12=54.38; ****p<0.0001; Saline vs VPA ****p<0.0001, Saline vs Poly I:C ****p<0.0001
	Fig 1G	one-way ANOVA comparing VGLUT1+ cells in P10 Saline, VPA and Poly I:C conditions n=6 mice/ group						F2,15=24.71; ****p<0.0001; Saline vs VPA ****p<0.0001, Saline vs Poly I:C ****p<0.0001
	Fig 1H	one-way ANOVA comparing number of marbles buried by P90 male Saline, VPA and Poly I:C conditions n=6 mice/ group						F2,15=21.59; ****p<0.0001; Saline vs VPA *p=0.03, Saline vs Poly I:C ****p<0.0001
		one-way ANOVA comparing number of marbles buried by P90 female Saline, VPA and Poly I:C conditions n=6 mice/ group						F2,15=122.5; ****p<0.0001; Saline vs VPA ****p<0.0001, Saline vs Poly I:C ****p<0.0001
	Fig 1I	one-way ANOVA comparing total grooming time in P90 male Saline, VPA and Poly I:C conditions n=6 mice/ group						F2,15=53.91; ****p<0.0001; Saline vs VPA **p=0.0085, Saline vs Poly I:C ****p<0.0001
		one-way ANOVA comparing total grooming time in P90 female Saline, VPA and Poly I:C conditions n=6 mice/ group						F2,15=0.08902; p=0.9153
	Fig 1J	one-way ANOVA comparing social interaction index in P90 male Saline, VPA and Poly I:C conditions n=6 mice/ group						F2,15=42.36; ****p<0.0001; Saline vs VPA ****p<0.0001, Saline vs Poly I:C ****p<0.0001
		one-way ANOVA comparing social interaction index in P90 female Saline, VPA and Poly I:C conditions n=6 mice/ group						F2,15=1.375; p=0.2829
	Fig 1K	one-way ANOVA comparing GAD67+ cells in P90 male Saline, VPA and Poly I:C conditions n=6 mice/ group						F2,15=1.317; p=0.2973
		one-way ANOVA comparing VGLUT1+ cells in P90 male Saline, VPA and Poly I:C conditions n=6 mice/ group						F2,15=0.1199; p=0.8878
	Fig 1L	one-way ANOVA comparing GAD67+ cells in P90 female Saline, VPA and Poly I:C conditions n=5 mice/ group						F2,12=0.3398; p=0.7186
		one-way ANOVA comparing VGLUT1+ cells in P90 female Saline, VPA and Poly I:C conditions n=6 mice/ group						F2,15=0.394; p=0.6811
	Fig 2D	one-way ANOVA comparing GAD67+ cells in P21 male Saline, VPA and Poly I:C conditions n≤5 mice/ group						F2,11=34.83; ****p<0.0001; Saline vs VPA ****p<0.0001, Saline vs Poly I:C ****p<0.0001
		one-way ANOVA comparing VGLUT1+ cells in P21 male Saline, VPA and Poly I:C conditions n≤5 mice/ group						F2,11=12.46; **p=0.0015; Saline vs VPA **p=0.0019, Saline vs Poly I:C **p=0.0020
	Fig 2E	one-way ANOVA comparing GAD67+ cells in P21 female Saline, VPA and Poly I:C conditions n=4 mice/ group						F2,9=27.53; ***p=0.0001; Saline vs VPA ***p=0.0003, Saline vs Poly I:C ***p=0.0002
		one-way ANOVA comparing VGLUT1+ cells in P21 female Saline, VPA and Poly I:C conditions n=4 mice/ group						F2,9=29.35; ***p=0.0015; Saline vs VPA ***p=0.0002, Saline vs Poly I:C ***p=0.0002
	Fig 2G	one-way ANOVA comparing GAD67+ cells in P30 male Saline, VPA and Poly I:C conditions n=4 mice/ group						F2,9=1.801; p=0.2199
		one-way ANOVA comparing VGLUT1+ cells in P30 male Saline, VPA and Poly I:C conditions n=4 mice/ group						F2,9=0.5718; p=0.5837
	Fig 2H	one-way ANOVA comparing GAD67+ cells in P30 female Saline, VPA and Poly I:C conditions n=3 mice/ group						F2,6=0.4898; p=0.6353
		one-way ANOVA comparing VGLUT1+ cells in P30 female Saline, VPA and Poly I:C conditions n=3 mice/ group						F2,6=0.4898; p=0.6353
	Fig 3D	one-way ANOVA comparing PV+ cells in P10 Saline, VPA and Poly I:C conditions n=6 mice/ group						F2,15=89.46; ****p<0.0001; Saline vs VPA ****p<0.0001, Saline vs Poly I:C ****p<0.0001
	Fig 3E	one-way ANOVA comparing CCK+ cells in P10 Saline, VPA and Poly I:C conditions n=6 mice/ group						F2,15=309; ****p<0.0001; Saline vs VPA ****p<0.0001, Saline vs Poly I:C ****p<0.0001
	Fig 3F	one-way ANOVA comparing SST+ cells in P10 Saline, VPA and Poly I:C conditions n=6 mice/ group						F2,15=2.602; p=0.1071
	Fig 3G	one-way ANOVA comparing CR+ cells in P10 Saline, VPA and Poly I:C conditions n=6 mice/ group						F2,15=0.3687; p=0.6978
	Fig 3H	one-way ANOVA comparing CB+ cells in P10 Saline, VPA and Poly I:C conditions n=6 mice/ group						F2,15=7.754; p=0.49
		one-way ANOVA comparing NOS+ cells in P10 Saline, VPA and Poly I:C conditions n=6 mice/ group						F2,15=0.4098; p=0.6710
	Fig 4D	one-way ANOVA comparing GFP+VGLUT1+ cells in P12 Saline, VPA and Poly I:C conditions n=3 mice/ group						F2,6=429.2; ****p<0.0001; Saline vs VPA ****p<0.0001, Saline vs Poly I:C ****p<0.0001
	Fig 4E	one-way ANOVA comparing GFP+GAD67+ cells in P12 Saline, VPA and Poly I:C conditions n=3 mice/ group						F2,6=166.6; ****p<0.0001; Saline vs VPA ****p<0.0001, Saline vs Poly I:C ****p<0.0001
	Fig 4G	one-way ANOVA comparing GFP+VGLUT1+ cells in P21 male Saline, VPA and Poly I:C conditions n≤5 mice/ group						F2,11=441.7; ****p<0.0001; Saline vs VPA ****p<0.0001, Saline vs Poly I:C ****p<0.0001
	Fig 4H	one-way ANOVA comparing GFP+GAD67+ cells in P21 male Saline, VPA and Poly I:C conditions n≤5 mice/ group						F2,11=54.45; ****p<0.0001; Saline vs VPA ****p<0.0001, Saline vs Poly I:C ****p<0.0001
	Fig 4J	one-way ANOVA comparing GFP+VGLUT1+ cells in P21 female Saline, VPA and Poly I:C conditions n=4 mice/ group						F2,9=326.1; ****p<0.0001; Saline vs VPA ****p<0.0001, Saline vs Poly I:C ****p<0.0001
	Fig 4K	one-way ANOVA comparing GFP+GAD67+ cells in P21 female Saline, VPA and Poly I:C conditions n=4 mice/ group						F2,9=277.2; ****p<0.0001; Saline vs VPA ***p<0.001, Saline vs Poly I:C ***p<0.001
	Two-way ANOVA followed by Tukey's multiple comparison test
	Fig 5C	two-way ANOVA comparing effect of condition (P12 Saline, VPA and Poly I:C) and intervention (HSV-GFP or HSV-Gad1-GFP) on GFP+GAD67+ cells n=4 mice/ group						F2,18=12.46; ***p=0.0004; HSV-GFP:Saline vs HSV-GFP:VPA ****p<0.0001, HSV-GFP:Saline vs HSV-GFP:Poly I:C ****p<0.0001, HSV-GFP:VPA vs HSV-Gad1-GFP:Saline ****p<0.0001, HSV-GFP:VPA vs HSV-Gad1-GFP:VPA ****p<0.0001, HSV-GFP:VPA vs HSV-Gad1-GFP:Poly I:C ****p<0.0001, HSV-GFP:Poly I:C vs HSV-Gad1-GFP:Saline ****p<0.0001, HSV-GFP:Poly I:C vs HSV-Gad1-GFP:VPA **p=0.0010, HSV-GFP:Poly I:C vs HSV-Gad1-GF…
	Fig 5D	two-way ANOVA comparing effect of condition (P12 Saline, VPA and Poly I:C) and intervention (HSV-GFP or HSV-Gad1-GFP) on GFP+VGLUT1+ cells n=4 mice/ group						F2,18=65.86; ****p<0.0001; HSV-GFP:Saline vs HSV-GFP:VPA ****p<0.0001, HSV-GFP:Saline vs HSV-GFP:Poly I:C ****p<0.0001, HSV-GFP:VPA vs HSV-Gad1-GFP:Saline ****p<0.0001, HSV-GFP:VPA vs HSV-Gad1-GFP:VPA ****p<0.0001, HSV-GFP:VPA vs HSV-Gad1-GFP:Poly I:C ****p<0.0001, HSV-GFP:Poly I:C vs HSV-Gad1-GFP:Saline ****p<0.0001, HSV-GFP:Poly I:C vs HSV-Gad1-GFP:VPA ****p<0.0001, HSV-GFP:Poly I:C vs HSV-Gad1…
	Fig 6B	two-way ANOVA comparing effect of condition (P90 male Saline (n=4), VPA (n=6) and Poly I:C (n=4)) and intervention (HSV-GFP or HSV-Gad1-GFP) on marble burying behavior						F2,26=22; ****p<0.0001; HSV-GFP:Saline vs HSV-GFP:VPA ****p<0.0001, HSV-GFP:Saline vs HSV-GFP:Poly I:C ****p<0.0001, HSV-GFP:VPA vs HSV-Gad1-GFP:Poly I:C ****P<0.0001, HSV-GFP:VPA vs HSV-Gad1-GFP:Saline ****P<0.0001, HSV-GFP:VPA vs HSV-Gad1-GFP:VPA ****P<0.0001, HSV-GFP:VPA vs HSV-Gad1-GFP:Poly I:C **p=0.0015, HSV-GFP:Poly I:C vs HSV-Gad1-GFP:Saline ****p<0.0001, HSV-GFP:Poly I:C vs HSV-Gad1-GFP:…
		two-way ANOVA comparing effect of condition (P90 female Saline (n=4), VPA (n=6) and Poly I:C (n=4)) and intervention (HSV-GFP or HSV-Gad1-GFP) on marble burying behavior						F2,26=20.98; ****p<0.0001; HSV-GFP:Saline vs HSV-GFP:VPA ****p<0.0001, HSV-GFP:Saline vs HSV-GFP:Poly I:C ****p<0.0001, HSV-GFP:VPA vs HSV-Gad1-GFP:Saline ****P<0.0001, HSV-GFP:VPA vs HSV-Gad1-GFP:VPA ****P<0.0001, HSV-GFP:VPA vs HSV-Gad1-GFP:Poly I:C ****p<0.0001, HSV-GFP:Poly I:C vs HSV-Gad1-GFP:Saline ****p<0.0001, HSV-GFP:Poly I:C vs HSV-Gad1-GFP:VPA ****p<0.0001, HSV-GFP:Poly I:C vs HSV-Gad1…
	Fig 6C	two-way ANOVA comparing effect of condition (P90 male Saline (n=4), VPA (n=6) and Poly I:C (n=4)) and intervention (HSV-GFP or HSV-Gad1-GFP) on self grooming behavior						F2,26=16.4; ****p<0.0001; HSV-GFP:Saline vs HSV-GFP:VPA ***p=0.0003, HSV-GFP:Saline vs HSV-GFP:Poly I:C ****p<0.0001, HSV-GFP:VPA vs HSV-GFP:Poly I:C **p=0.0070, HSV-GFP:VPA vs HSV-Gad1-GFP:Saline ***P=0.0002, HSV-GFP:VPA vs HSV-Gad1-GFP:VPA ****P<0.0001, HSV-GFP:VPA vs HSV-Gad1-GFP:Poly I:C ***p=0.0003, HSV-GFP:Poly I:C vs HSV-Gad1-GFP:Saline ****p<0.0001, HSV-GFP:Poly I:C vs HSV-Gad1-GFP:VPA **…
		two-way ANOVA comparing effect of condition (P90 female Saline (n=4), VPA (n=6) and Poly I:C (n=4)) and intervention (HSV-GFP or HSV-Gad1-GFP) on self grooming behavior						F2,26=0.07397; p=0.9289
	Fig 6D	two-way ANOVA comparing effect of condition (P90 male Saline (n=4), VPA (n=6) and Poly I:C (n=4)) and intervention (HSV-GFP or HSV-Gad1-GFP) on social interaction						F2,26=12.57; ***p=0.0002; HSV-GFP:Saline vs HSV-GFP:VPA ****p<0.0001, HSV-GFP:Saline vs HSV-GFP:Poly I:C ****p<0.0001, HSV-GFP:VPA vs HSV-Gad1-GFP:Saline ***p=0.0001, HSV-GFP:VPA vs HSV-Gad1-GFP:VPA ****p<0.0001, HSV-GFP:VPA vs HSV-Gad1-GFP:Poly I:C ****p<0.0001, HSV-GFP:Poly I:C vs HSV-Gad1-GFP:Saline ****p<0.0001, HSV-GFP:Poly I:C vs HSV-Gad1-GFP:VPA ****p<0.0001, HSV-GFP:Poly I:C vs HSV-Gad1-G…
		two-way ANOVA comparing effect of condition (P90 female Saline (n=4), VPA (n=6) and Poly I:C (n=4)) and intervention (HSV-GFP or HSV-Gad1-GFP) on social interaction						F2,26=0.07146; p=0.9312
