# Supplementary material for: Embryonic exposure to environmental factors drives transmitter switching in the neonatal mouse cortex causing autistic-like adult behavior
Source: Proc Natl Acad Sci U S A. 2024 Aug 23;121(35):e2406928121. doi: 10.1073/pnas.2406928121 (PMC11363343; doi:10.1073/pnas.2406928121)
Supplement: Supplementary file 3 — Dataset S02 (XLSX) [file pnas.2406928121.sd02.xlsx]

## Sheet: Sheet1
	Dataset S2: Statistical analysis compilation. Data were compared using ANOVA followed by a multiple comparison test. Numbers of mice (n) for each experiment are indicated. Multiple comparison test outcomes are only indicated for significantly different groups.
	One-way ANOVA followed by Dunnett's multiple comparison test
	Fig.
	Fig S1B	one-way ANOVA comparing Tbr1+ cells in E13.5 Saline, VPA and Poly I:C conditions n=5 mice/ group						F2,12=0.3692; p=0.6988
	Fig S1D	one-way ANOVA comparing Dlx2+ cells in E13.5 Saline, VPA and Poly I:C conditions n=6 mice/ group						F2,15=0.789; p=0.4723
	Fig S1F	one-way ANOVA comparing NeuN+ cells in P10 Saline, VPA and Poly I:C conditions n=6 mice/ group						F2,15=1.402; p=0.2836
	Fig S1H	one-way ANOVA comparing TUNEL+ cells in P10 DNAse+, Saline, VPA and Poly I:C conditions n=5 mice/ group						F3,16=707.9; ****p<0.0001; DNAse+ vs Saline ****p<0.0001, DNAse+ vs VPA ****p<0.0001, DNAse+ vs Poly I:C ****p<0.0001
	Fig S1I	one-way ANOVA comparing TUNEL+ cells in P12 DNAse+, Saline, VPA and Poly I:C conditions n=4 mice/ group						F3,12=1927; ****p<0.0001; DNAse+ vs Saline ****p<0.0001, DNAse+ vs VPA ****p<0.0001, DNAse+ vs Poly I:C ****p<0.0001
	Fig S2C	one-way ANOVA comparing NOS1+ cells in P10 Saline, VPA and Poly I:C conditions n=6 mice/ group						F2,15=1.509; p=0.2529
	Fig S2D	one-way ANOVA comparing GAD67+ cells in P10 lateral PFC of Saline, VPA and Poly I:C conditions n=3 mice/ group						F2,6=0.1947; p=0.8280
	Fig S3C	Comparing Ki67+ cells in P25 Saline, VPA and Poly I:C conditions n=3 mice/ group						No statistical test done as values were below detection limit
	Fig S3D	Comparing Dcx+ cells in P25 Saline, VPA and Poly I:C conditions n=3 mice/ group						No statistical test done as values were below detection limit
	Fig S3F	one-way ANOVA comparing TUNEL+ cells in P25 DNAse+, Saline, VPA and Poly I:C conditions n=4 mice/ group						F3,12=4282; ****p<0.0001; DNAse+ vs Saline ****p<0.0001, DNAse+ vs VPA ****p<0.0001, DNAse+ vs Poly I:C ****p<0.0001
	Fig S4C	one-way ANOVA comparing PV+ cells in P21 Saline, VPA and Poly I:C conditions n=5 mice/ group						F2,12=84; ****p<0.0001; Saline vs VPA ****p<0.0001, Saline vs Poly I:C ****p<0.0001
	Fig S4D	one-way ANOVA comparing CCK+ cells in P21 Saline, VPA and Poly I:C conditions n=5 mice/ group						F2,12=30.56; ****p<0.0001; Saline vs VPA ****p<0.0001, Saline vs Poly I:C ****p<0.0001
	Fig S5A	one-way ANOVA comparing PV+ cells in P90 Saline, VPA and Poly I:C conditions n=3 mice/ group						F2,6=0.6936; p=0.5358
	Fig S5B	one-way ANOVA comparing CCK+ cells in P90 Saline, VPA and Poly I:C conditions n=3 mice/ group						F2,6=0.9314; p=0.4443
	Fig S8C	one-way ANOVA comparing %area fraction occupied by PV+ mRNA puncta in P10 PVCre::ZsGreen Saline, VPA and Poly I:C conditions n=3 mice/ group						F2,27=9.545; ***p=0.0007; Saline vs VPA **p=0.0023, Saline vs Poly I:C **p=0.0021
	Fig S8D	one-way ANOVA comparing %area fraction occupied by CCK+ mRNA puncta in P10 CCKCre::ZsGreen Saline, VPA and Poly I:C conditions n=3 mice/ group						F2,27=19.19; ****p<0.0001; Saline vs VPA ***p=0.0001, Saline vs Poly I:C ****p<0.0001
	Two-tailed t-test
	Fig S6D	two-tailed t-test comparing VGLUT1+ cells in P10 Saline and Poly I:C conditions n=3 mice/ group						**p=0.0040
	Two-way ANOVA followed by Tukey's multiple comparison test
	Fig S6C	two-way ANOVA comparing effect of condition (Saline and Poly I:C) and subtypes of ZsGreen+ cells (GAD1+ZsGreen+, VGLUT1+ZsGreen+, GAD1+VGLUT1+ZsGreen+ and total ZsGreen+ cells) in P10 VGAT-Cre::ZsGreen mice. n=3 mice/ group						F3,16=31.99; ****p<0.0001; Saline GAD1+ZsGreen+ vs Poly I:C GAD1+ZsGreen+ ***p=0.0002, Saline VGLUT1+ZsGreen+ vs Poly I:C VGLUT1+ZsGreen+ ****p<0.0001, Saline GAD1+VGLUT1+ZsGreen+ vs Poly I:C GAD1+VGLUT1+ZsGreen+ ***p=0.0004
	Fig S9C	two-way ANOVA comparing effect of condition (Saline, VPA and Poly I:C) and subtypes of ZsGreen+ cells (GAD1+ZsGreen+, VGLUT1+ZsGreen+, GAD1+VGLUT1+ZsGreen+ and total ZsGreen+ cells) in P10 PVCre::CCKCre::ZsGreen mice. n=3 mice/ group						F6,24=321.2; ****p<0.0001; Saline GAD1+ZsGreen+ vs Poly I:C GAD1+ZsGreen+ ****p<0.0001, Saline GAD1+ZsGreen+ vs VPA GAD1+ZsGreen+ ****p<0.0001, Saline VGLUT1+ZsGreen+ vs Poly I:C VGLUT1+ZsGreen+ ****p<0.0001, Saline VGLUT1+ZsGreen+ vs VPA VGLUT1+ZsGreen+ ****p<0.0001, Saline GAD1+VGLUT1+ZsGreen+ vs Poly I:C GAD1+VGLUT1+ZsGreen+ **p=0.0008, Saline GAD1+VGLUT1+ZsGreen+ vs Poly I:C GAD1+VGLUT1+ZsGre…
